# Supplementary material for: Systemic evolutionary chemical space exploration for drug discovery
Source: J Cheminform. 2022 Apr 1;14:19. doi: 10.1186/s13321-022-00598-4 (PMC8973791; doi:10.1186/s13321-022-00598-4)
Supplement: Supplementary file 2 — Additional file 2: Table S1.SMILES and releated information of molecules from Table 1. [file 13321_2022_598_MOESM2_ESM.csv]

ID	Name	SMILES	MW	LogP	Vina Score	Total Steps	Linear Steps	SAScore
1	GEN_5_M_00769405-CC0	OC(C1(C2CCN(C2=O)C(OC3=CN=C4C(NC(C5=CC=CC6=C5CCCC6)=CC4=N3)=O)=O)CC1)=O	488.1695845	3.076	-11.505	11	7	3.31662479
2	GEN_5_M_00769403-CC0	OC(C1(C2CCN(C2=O)C(OC3=CN=C4C(NC(C5=CC=CC6=CC=NC=C56)=CC4=N3)=O)=O)CC1)=O	485.1335333	2.7454	-10.763	9	7	3
3	GEN_5_M_00769397-CC0	OC(C1(C2CCN(C2=O)C(OC3=CN=C4C(NC(C5=CC6=NC=CC=C6C=C5)=CC4=N3)=O)=O)CC1)=O	485.1335333	2.7454	-10.251	10	7	3.16227766
4	GEN_5_M_00768747-CC3	CC[C@H](C1=CC=CC(C2=CC3=NC(OC(N4CC[C@H](C4=O)C5(CC5)C(O)=O)=O)=CN=C3C(N2)=O)=C1)C	490.1852346	3.7107	-10.113	11	5	3.31662479
5	GEN_5_M_00769103-CC1	C/C=C([C@@]1(C2(C(O)=O)CC2)CCN(C1=O)C(OC3=CN=C4C(NC(C5=CC=CC=C5)=CC4=N3)=O)=O)\F	492.1445126	3.4407	-10.21	N/A*	N/A	5
6	GEN_5_M_00768755-CC3	CC[C@H]([C@]1(CCN(C(OC2=CN=C3C(NC(C4=CC=CC=C4)=CC3=N2)=O)=O)C1=O)C5(CC5)C(O)=O)C	490.1852346	3.6135	-10.076	7	5	2.645751311
7	GEN_5_M_00768685-CC3	C=C[C@@H](CN(C(OC1=CN=C2C(NC(C3=CC=CC=C3)=CC2=N1)=O)=O)C4=O)[C@H]4C5(C(O)=O)CC5	460.1382844	2.6093	-10.055	11	7	3.31662479
8	GEN_5_M_01041792-CC1	OC(CC1=CC=C(O)N1[C@@H]2CN(C(OC3=CN=C4C(NC(C5=CC=CC=C5)=CC4=N3)=O)=O)C(C2)=O)=O	489.1284479	2.0917	-10.35	8	5	2.828427125
9	GEN_5_M_01041787-CC0	OC(CC1=C(O)N(C=C1)[C@H]2CN(C(OC3=CN=C4C(NC(C5=CC=CC=C5)=CC4=N3)=O)=O)C(C2)=O)=O	489.1284479	2.0917	-9.911	8	5	2.828427125
10	GEN_4_M_05182502-CC1	CC(C)(CC1=CC=CC(NC2=CN=CC([C@H]3CCCCO3)=C2)=C1)N4C(NC(C(O)=O)=CC4=O)=O	464.20597	3.5928	-9.544	14	10	3.741657387
11	GEN_5_M_67166829-CC1	O=C1NC(O[C@H](C2=CNC(C3=CC4=NC=NC=C4C([C@H]5C[C@H](CCO5)C=C)=C3)=N2)C)=CO1	433.1750042	4.0949	-10.001	12	7	3.464101615
12	GEN_5_M_00132975-CC7	O=C1NC(O[C@@H](C2=CNC(C3=CC([C@H]4C[C@H](CCO4)C(F)(F)F)=C5C=CSC5=C3)=N2)C)=CO1	479.1126618	5.7427	-9.197	13	9	3.605551275
