# Supplementary material for: Systemic evolutionary chemical space exploration for drug discovery
Source: J Cheminform. 2022 Apr 1;14:19. doi: 10.1186/s13321-022-00598-4 (PMC8973791; doi:10.1186/s13321-022-00598-4)
Supplement: Supplementary file 3 — Additional file 3: Table S2. SMILES and releated information of molecules from Table 2. [file 13321_2022_598_MOESM3_ESM.csv]

ID	Name	SMILES	MW	LogP	Predicted Score	Vina Score	Total Steps	Linear Steps	SAScore
13	GEN_4_M_00490117-CC1	CC(C)(C[C@@H]1CN(C(C1)=O)C(OC2=CN=C3C(NC(C4=CC=CC=C4)=CC3=N2)=O)=O)C5=COC(N5)=O	489.1648335	2.9816	-10.60297998	-11.343	14	9	3.74
14	GEN_5_M_02805023-CC3	O=C(C1=C(NC2=O)C=NO1)N2C(C)(C)CC3=CC(NC4=CC([C@H]5O[C@@H](C)CCCC5)=CN=C4)=CC=C3	489.2376045	4.8144	-10.52957399	-10.124	12	10	3.46
15	GEN_5_M_02804877-CC0	CC(CC1=CC(NC2=CC([C@H]3O[C@H](CCCC3)C)=CN=C2)=CC4=CC=CC=C14)(N5C(C=CNC5=O)=O)C	498.2630909	5.8264	-10.53135163	-10.123	16	8	4
16	GEN_5_M_02804883-CC2	C[C@H]1CCCC[C@H](O1)C2=CN=CC(NC3=CC=CC(CC(C)(C)N4C(NC5=NC=CC=C5C4=O)=O)=C3)=C2	499.2583399	5.2214	-10.72900034	-10.096	15	8	3.87
17	GEN_3_M_26077238-CC1	O=C([C@H]1CCC(NC1=O)=O)NC2=NC(N3C[C@]4([H])CCC[C@]4([H])C3)=CC(C5=CC=CC=C5)=N2	419.1957397	2.3712	-10.65351011	-10.055	5	4	2.24
18	GEN_4_M_00456833-CC1	O=C(N1C[C@H](S(=O)(C[C@@H]2CCCN2)=O)CC1=O)OC3=CN=C4C(NC(C5=CC=CC=C5)=CC4=N3)=O	498.1441809	0.2254	-10.57795332	-10.055	10	7	3.16
19	GEN_4_M_00471055-CC0	O=C(N1C[C@H](CC1=O)CC[C@@H]2CCS(=O)(C2)=O)OC3=CN=C4C(NC(C5=CC=CC=C5)=CC4=N3)=O	496.1416555	2.5473	-10.57965228	-10.212	12	7	3.46
20	GEN_4_M_00476893-CC7	O=C(N1CC/C(C1=O)=C\C[C@H]2CCS(=O)(C2)=O)OC3=CN=C4C(NC(C5=CC=CC=C5)=CC4=N3)=O	494.1260054	2.4674	-10.62358098	-10.206	17	7	4.12
21	GEN_5_M_05971075-CC1	OC1=C2C=CC(C3=CC=C([C@H](C)[C@H]4NC(N(C4)CC(C5=CC=NN=C5)(C)C)=O)C=C3)=C(F)C2=CC=C1	484.2274544	5.6166	-10.57921399	-10.179	15	13	3.87
