# Supplementary material for: Systemic evolutionary chemical space exploration for drug discovery
Source: J Cheminform. 2022 Apr 1;14:19. doi: 10.1186/s13321-022-00598-4 (PMC8973791; doi:10.1186/s13321-022-00598-4)
Supplement: Supplementary file 4 — Additional file 4: Rules for regeneration test in SMARTS format. [file 13321_2022_598_MOESM4_ESM.csv]

Rule ID	SMARTS	Priority
G-001-0069	[c,CR0,n,N,O,S;!H0:1]>>[*:1]c1n[nH]cc1	3
G-004-0007	[c,CR0,n,N,O,S;!H0:1]>>[*:1][CH3]	3
G-006-0015	[c,CR0,n,N,O,S;!H0:1]>>[*:1]C(=O)NC	3
G-001-0028	[c,CR0,n,N,O,S;!H0:1]>>[*:1]c1ccccc1	3
G-005-0018	[c,CR0;!H0:1]>>[*:1]C(=O)O	3
G-005-0007	[c,CR0,n,N,O,S;!H0:1]>>[*:1]C(=O)C	3
M-004-0029	[CX4!$(C[#7,#8,#16]):1]!@[c,CD3,CX4!$(C[#7,#8,#16]):2]>>[*:1]NS(=O)(=O)[*:2]	3
M-004-0030	[c,CD3:1]!@[c,CD3,CX4!$(C[#7,#8,#16]):2]>>[*:1]NS(=O)(=O)[*:2]	3
G-005-0002	[#6,#7;!H0:1]>>[*:1]S(=O)(C)=O	3
G-005-0025	[c,CR0;!H0:1]>>[*:1]C(=O)N	3
G-005-0012	[#6,#7,#8,#16;!H0:1]>>[*:1]C1CC1	3
G-007-0033	[aR1:4]1[aR1:3][aR1:2][cH1][cH1][aR1:5]1>>[a:4]1[a:3][a:2][c]2[c]([a:5]1)[nH1]cc2	3
G-004-0006	[CR0!H0!$(C[N,O,S]),cH1:1]>>[*:1][NH2]	3
G-004-0002	[cH1:1]>>[*:1]Cl	3
G-004-0001	[cH1:1]>>[*:1]F	3
G-001-0063	[c,CR0,n,N,O,S;!H0:1]>>[*:1]c1ocnc1	3
G-007-0030	[aR1:4]1[aR1:3][aR1:2][cH1][cH1][aR1:5]1>>[a:4]1[a:3][a:2][c]2[c]([a:5]1)onc2	3
G-004-0005	[CR0!H0!$(C[N,O,S]),cH1:1]>>[*:1][OH]	3
G-005-0014	[c,CR0;!H0:1]>>[*:1]OC	3
G-006-0051	[c,CR0;!H0:1]>>[*:1]NC(C)=O	3
G-001-0332	[c,CR0,n,N,O,S;!H0:1]>>[*:1]c1ccc(C(=O)O)cc1	3
